# Supplementary material for: Exercise enhances motor skill learning by neurotransmitter switching in the adult midbrain
Source: Nat Commun. 2020 May 4;11:2195. doi: 10.1038/s41467-020-16053-7 (PMC7198516; doi:10.1038/s41467-020-16053-7)
Supplement: Supplementary file 3 — Source Data [file 41467_2020_16053_MOESM3_ESM.xlsx]

## Sheet: Fig.1
	Fig.1b left				Fig.1c															Fig.1d				Fig.1e									Fig.1f				Fig.1h					Fig.1i					Fig.1j left
		Speed (km/h)			Speed at fall (RPM)		Trial									Test				Speed at fall				Time to cross beam (s)		Trial			Test				Time to crooss the beam				Speed at fall					Time to crooss the beam					Rotarod	Speed at fall (RPM)
	Subject	D1	D7		Subject	Group	1	2	3	4	5	6	7	8	9	1	2	3		Subject	Group	Speed (RPM)		Subject	Group	1	2	3	1	2	3		Subject	Group	Time (s)		Subject	Group	Rest (wk)	Speed (RPM)		Subject	Group	Rest (wk)	Time (s)		Subject	Group	Mean
	1	0.123636	1.92219		1	Ctrl	19	31	24	28	33	40	35	37	37	36	41	40		1	Ctrl	39		1	Ctrl	28.27	19.779	16.747	10.29	9.968	8.024		1	Ctrl	9.42733		1	Ctrl	0	31.6667		1	Ctrl	0	19.6593		1	Ctrl	32.6667
	2	1.03797	2.0295		2	Ctrl	19	28	30	47	44	42	41	37	42	40	42	40		2	Ctrl	40.6667		2	Ctrl	11.371	10.656	14.469	22.931	12.464	10.689		2	Ctrl	15.3613		2	Ctrl	0	49.6667		2	Ctrl	0	36.1517		2	Ctrl	46
	3	0.369362	1.83572		3	Ctrl	27	33	33	29	36	40	42	43	47	29	30	29		3	Ctrl	29.3333		3	Ctrl	27.135	34.06	15.096	10.459	17.536	21.07		3	Ctrl	16.355		3	Ctrl	0	26		3	Ctrl	0	29.1957		3	Ctrl	54
	4	0.438302	1.30683		4	Ctrl	28	32	41	50	36	55	56	50	56	51	51	53		4	Ctrl	51.6667		4	Ctrl	70.4	75.675	45.23	12.691	12.985	14.432		4	Ctrl	13.3693		4	Ctrl	0	49		4	Ctrl	0	13.8827		4	Ctrl	51.3333
	5	0.08	1.50946		5	Ctrl	28	30	35	42	40	36	41	44	40	38	39	40		5	Ctrl	39		5	Ctrl	11.106	11.78	17.728	13.459	13.551	9.419		5	Ctrl	12.143		5	Ctrl	0	28		5	Ctrl	0	26.215		5	Ctrl	39.6667
	6	0.396257	0.737405		6	Ctrl	31	35	33	43	42	52	46	41	48	43	46	50		6	Ctrl	46.3333		6	Ctrl	11.186	10.918	19.671	16.063	18.061	23		6	Ctrl	19.0413		6	Ctrl	0	42.3333		6	Ctrl	0	27.202		6	Ctrl	47
					7	Ctrl	25	29	39	36	38	40	36	41	40	38	39	43		7	Ctrl	40		7	Ctrl	32.606	20.33	19.358	13.4	13.9	14.469		7	Ctrl	13.923		7	Ctrl	0	58.8538		7	Ctrl	0	19.9537		7	Ctrl	38.6667
	Fig.1b right				8	Ctrl	28	19	28	38	40	39	44	36	40	35	37	38		8	Ctrl	36.6667		8	Ctrl	27.4	25	20.3	17.486	21.615	19.877		8	Ctrl	19.6593		8	Ctrl	0	27.4238		8	Ctrl	0	28.07		8	Ctrl	40
		Episode durtion (s)			9	Ctrl	30	34	33	33	31	50	46	48	45	48	56	66		9	Ctrl	56.6667		9	Ctrl	40.2	38.7	39.6	23.926	40.161	44.368		9	Ctrl	36.1517		9	Ctrl	0	29.5191		9	Ctrl	0	28.7733		9	Run+Rest	40.3333
	Subject	D1	D7		10	Ctrl	25	30	33	37	36	37	31	40	30	24	27	28		10	Ctrl	26.3333		10	Ctrl	37.98	62.78	50.38	45.2	26.3	15.457		10	Ctrl	28.9857		10	Ctrl	0	37.1671		10	Ctrl	0	16.4953		10	Run+Rest	54
	1	2.1	18.6		11	Ctrl	22	33	35	25	40	33	33	33	41	41	45	58		11	Ctrl	48		11	Ctrl	32.98	20.57	9.8	17.292	18.4	15.5		11	Ctrl	17.064		11	Ctrl	0	54.8726		11	Ctrl	0	26.4987		11	Run+Rest	44
	2	0.7	11		12	Ctrl	23	23	25	30	30	30	31	30	32	22	27	35		12	Ctrl	28		12	Ctrl	20.29	23.08	20.9	23.025	28.7	27.733		12	Ctrl	26.486		12	Ctrl	0	46.7008		12	Ctrl	0	19.042		12	Run+Rest	48.3333
	3	1.3	23.5		13	Ctrl	17	14	37	37	37	40	38	39	39	42	43	42		13	Ctrl	42.3333		13	Ctrl	30.87	13.55	19.82	25	13.063	11.534		13	Ctrl	16.5323		13	Run	0	53.3333		13	Run	0	16.335		13	Run+Rest	33.3333
	4	4.8	26		14	Ctrl	5	8	23	12	19	30	16	18	27	25	27	26		14	Ctrl	26		14	Ctrl	35.57	15.36	18.64	23.2	19	17.907		14	Ctrl	20.0357		14	Run	0	55		14	Run	0	15.942		14	Run+Rest	51.3333
	5	5.2	12.9		15	Ctrl	28	30	29	33	30	27	26	33	30	29	31	33		15	Ctrl	31		15	Ctrl	34.23	37.46	45.845	31.2	30.1	26.556		15	Ctrl	29.2853		15	Run	0	41.3333		15	Run	0	10.388		15	Run+Rest	33.3333
	6	5.6	10		16	Ctrl	22	10	33	16	45	45	42	45	56	50	54	55		16	Ctrl	53		16	Ctrl	48.28	54.34	44.83	34.5	24.2	23.4		16	Ctrl	27.3667		16	Run	0	36.3333		16	Run	0	17.9623		16	Run+Rest	37.6667
	7	4.2	15.7		17	Ctrl	12	29	31	38	36	33	36	37	36	35	37	37		17	Ctrl	36.3333		17	Ctrl	35.71	29.01	36.66	34.584	24.9	19		17	Ctrl	26.1613		17	Run	0	60.3333		17	Run	0	18.926		17	Run+Rest	36.3333
					18	Ctrl	28	36	38	38	39	37	38	40	32	30	29	30		18	Ctrl	29.6667		18	Ctrl	36.5	28	26.2	26.7	29.4	25.3		18	Ctrl	27.1333		18	Run	0	46		18	Run	0	18.4893
					19	Ctrl	25	23	28	38	30	38	41	40	35	34	41	48		19	Ctrl	41		19	Ctrl	32.8	30.5	25.4	29.9	28.5	25.9		19	Ctrl	28.1		19	Run	0	67		19	Run	0	16.577		Fig.1j right
					20	Run	30	48	54	52	51	63	65	54	64	55	59	61		20	Run	58.3333		20	Run	15.57	13.125	10.539	10.042	6.175	4.254		20	Run	6.82367		20	Run	0	42.6149		20	Run	0	20.2067		Beam	Test (sec)
					21	Run	23	34	32	46	38	41	47	49	52	44	47	47		21	Run	46		21	Run	10.955	9.931	11.198	7.297	6.201	5.973		21	Run	6.49033		21	Run	0	51.9392		21	Run	0	19.5127		Subject	Group	Test
					22	Run	33	36	43	49	52	52	58	54	52	48	54	48		22	Run	50		22	Run	28.204	20.836	20.607	9.559	8.291	7.584		22	Run	8.478		22	Run	0	50.4724		22	Run	0	29.5167		1	Ctrl	26.984
					23	Run	25	32	34	45	46	48	44	47	42	43	52	48		23	Run	47.6667		23	Run	13.221	14.923	14.279	15.669	12.234	10.409		23	Run	12.7707		23	Run	0	49.32		23	Run	0	24.9923		2	Ctrl	27.628
					24	Run	32	48	49	58	52	59	57	67	65	54	69	63		24	Run	62		24	Run	16.8	10.537	6.726	12.412	12.878	12		24	Run	12.43		24	Run	0	51.5201		24	Run	0	20.6693		3	Ctrl	21.7203
					25	Run	31	30	35	27	47	45	45	43	49	45	49	50		25	Run	48		25	Run	22.193	12.047	10.286	8.792	8.266	7.873		25	Run	8.31033		25	Ctrl	1	37.6667		25	Ctrl	1	15.0107		4	Ctrl	16.8587
					26	Run	30	40	41	45	53	58	52	60	70	72	74	73		26	Run	73		26	Run	9.086	6.475	6.968	7.304	6.533	6.384		26	Run	6.74033		26	Ctrl	1	43.3333		26	Ctrl	1	11.3607		5	Ctrl	12.7327
					27	Run	25	34	46	50	44	33	46	56	48	46	47	46		27	Run	46.3333		27	Run	21.815	10.863	9.432	11.015	12.396	7.809		27	Run	10.4067		27	Ctrl	1	19.6667		27	Ctrl	1	14.953		6	Ctrl	19.8283
					28	Run	23	31	22	25	44	32	52	41	54	51	57	57		28	Run	55		28	Run	33.1	24.3	16.1	15.596	12.295	11.692		28	Run	13.1943		28	Ctrl	1	53		28	Ctrl	1	12.63		7	Ctrl	18.0567
					29	Run	31	40	43	49	44	56	52	44	43	35	44	42		29	Run	40.3333		29	Run	32.23	21.124	16.52	15.051	19.482	14.472		29	Run	16.335		29	Ctrl	1	36.3333		29	Ctrl	1	34.9437		8	Ctrl	26.0517
					30	Run	21	29	30	44	44	48	46	48	52	52	52	51		30	Run	51.6667		30	Run	38.72	21.32	11.55	16.6	19.594	11.703		30	Run	15.9657		30	Ctrl	1	34.3333		30	Ctrl	1	14.008		9	Run+Rest	18.1257
					31	Run	31	34	48	40	60	45	53	41	50	50	55	52		31	Run	52.3333		31	Run	35.21	33.4	17.02	22.706	32.08	19.573		31	Run	24.7863		31	Ctrl	1	32.8716		31	Ctrl	1	25.737		10	Run+Rest	30.3963
					32	Run	31	44	37	36	42	31	37	42	37	36	37	36		32	Run	36.3333		32	Run	47.3	40.05	20.77	20.275	17.493	19		32	Run	18.9227		32	Ctrl	1	38.2147		32	Ctrl	1	19.9397		11	Run+Rest	17.4247
					33	Run	21	51	55	62	62	63	65	66	72	67	74	69		33	Run	70		33	Run	20.71	15.48	19.21	18.5	16.7	18		33	Run	17.7333		33	Ctrl	1	28.4714		33	Ctrl	1	18.9053		12	Run+Rest	15.9143
					34	Run	16	27	37	40	45	38	48	42	55	42	54	57		34	Run	51		34	Run	14.99	14.87	11.43	12	10.43	8.674		34	Run	10.368		34	Ctrl	1	22.6045		34	Run	1	10.6853		13	Run+Rest	12.6263
					35	Run	26	25	38	38	56	37	44	60	67	64	69	69		35	Run	67.3333		35	Run	36.22	30.06	25.22	19.548	14.339	16.848		35	Run	16.9117		35	Ctrl	1	45.9675		35	Run	1	10.555		14	Run+Rest	28.6465
					36	Run	25	26	44	46	54	41	55	58	62	57	72	58		36	Run	62.3333		36	Run	30.35	23.04	23.04	25.396	15.016	17.842		36	Run	19.418		36	Ctrl	1	32.6621		36	Run	1	8.26367		15	Run+Rest	19.997
					37	Run	23	29	36	33	42	36	45	44	47	49	42	36		37	Run	42.3333		37	Run	39.25	46.43	28.69	24.5	17.4	12.656		37	Run	18.1853		37	Run	1	61.3333		37	Run	1	12.1927		16	Run+Rest	26.7167
					38	Run	21	25	44	48	44	38	51	55	60	57	59	50		38	Run	55.3333		38	Run	33.5	23.2	17.4	20.5	21.4	19.1		38	Run	20.3333		38	Run	1	43.3333		38	Run	1	7.676		17	Run+Rest	29.0973
					39	Run	30	37	48	49	44	45	61	55	65	53	67	61		39	Run	60.3333		39	Run	44.2	34.5	25.7	32	28.9	26.8		39	Run	29.2333		39	Run	1	42.3333		39	Run	1	9.66067
																																					40	Run	1	42.3333		40	Run	1	11.9447
																																					41	Run	1	53.6667		41	Run	1	13.8677
																																					42	Run	1	52.3333		42	Run	1	15.5033
																																					43	Run	1	57		43	Run	1	10.1947
																																					44	Run	1	38.11		44	Ctrl	2	17.5063
																																					45	Run	1	51.4153		45	Ctrl	2	26.1057
																																					46	Run	1	39.4719		46	Ctrl	2	30.546
																																					47	Run	1	34.967		47	Ctrl	2	16.0053
																																					48	Run	1	50.7867		48	Ctrl	2	46.165
																																					49	Ctrl	2	33.3333		49	Ctrl	2	22.2233
																																					50	Ctrl	2	45		50	Ctrl	2	22.8853
																																					51	Ctrl	2	25.6667		51	Run	2	13.8627
																																					52	Ctrl	2	43.3333		52	Run	2	11.3127
																																					53	Ctrl	2	26.6667		53	Run	2	19.24
																																					54	Ctrl	2	42		54	Run	2	9.76667
																																					55	Ctrl	2	36.3333		55	Run	2	10.8953
																																					56	Run	2	41.6667		56	Run	2	14.14
																																					57	Run	2	66.3333		57	Run	2	13.1943
																																					58	Run	2	44		58	Ctrl	4	30.5127
																																					59	Run	2	58.3333		59	Ctrl	4	28.8653
																																					60	Run	2	44.3333		60	Ctrl	4	18.8897
																																					61	Run	2	52		61	Ctrl	4	24.7897
																																					62	Ctrl	4	39		62	Ctrl	4	27.5057
																																					63	Ctrl	4	25.6667		63	Ctrl	4	19.693
																																					64	Ctrl	4	31.3333		64	Ctrl	4	35.529
																																					65	Ctrl	4	17.3333		65	Run	4	19.8627
																																					66	Ctrl	4	56		66	Run	4	27.7087
																																					67	Ctrl	4	42.3333		67	Run	4	27.2617
																																					68	Ctrl	4	41.6667		68	Run	4	15.5123
																																					69	Run	4	24		69	Run	4	30.7673
																																					70	Run	4	45		70	Run	4	20.973
																																					71	Run	4	37.6667		71	Run	4	25.8387
																																					72	Run	4	35
																																					73	Run	4	32
																																					74	Run	4	28.3333
																																					75	Run	4	36.6667

## Sheet: Fig.2
	Fig.2b				Fig.2f left				Fig.2h				Fig.2j				Fig.2k
		Cell density (per mm^2)			Region	Ctrl	Run		Subject	Group	Number		Subject	Group	Number		Subject	Neuron	Group	Number
	Region	Ctrl	Run		rPPN	0.21831	0.25758		1	Ctrl	1806		1	Ctrl	1162		1	ChAT+	Ctrl	2190
	DG	38.3839	124.296			0.11111	0.48413		2	Ctrl	1698		2	Ctrl	986		2	ChAT+	Ctrl	1922
		16.6763	177.593			0.2459	0.50794		3	Ctrl	1618		3	Ctrl	954		3	ChAT+	Ctrl	2110
		27.1641	276.434		cPPN	0.0220386	0.431298		4	Ctrl	1794		4	Ctrl	1024		4	ChAT+	Ctrl	2178
		33.9272	95.3142			0.015625	0.442105		5	Ctrl	2280		5	Ctrl	1028		5	ChAT+	Ctrl	1520
	M1	41.9672	205.75			0.0295359	0.617886		6	Ctrl	2214		6	Ctrl	1054		6	ChAT+	Run	1842
		102.135	157.69						7	Run	1180		7	Run	1984		7	ChAT+	Run	2486
		32.6192	36.0613		Fig.2f right				8	Run	1144		8	Run	1522		8	ChAT+	Run	2638
		20.3131	45.1036		Region	Ctrl	Run		9	Run	1616		9	Run	1236		9	ChAT+	Run	2060
	M2	25.8543	112.213		rPPN	0.25833	0.16832		10	Run	1150		10	Run	1502		10	ChAT+	Run	1460
		88.5466	99.4142			0.13559	0.19935		11	Run	1438		11	Run	1282		11	GAD1+	Ctrl	1246
		17.2985	29.7212			0.21127	0.23529		12	Run	1296		12	Run	1436		12	GAD1+	Ctrl	1118
		26.9438	67.9868		cPPN	0.0842105	0.4978						13	Run	1440		13	GAD1+	Ctrl	1352
	STN	9.88149	144.948			0.0588235	0.38769										14	GAD1+	Ctrl	1280
		22.8605	53.0811			0.109375	0.6281										15	GAD1+	Ctrl	906
		35.6479	10.1817														16	GAD1+	Run	1442
		33.9618	32.0512														17	GAD1+	Run	612
	Gpe	0.4	1.16249														18	GAD1+	Run	1594
		4.03331	0.73911														19	GAD1+	Run	1078
		6.29316	3.47014														20	GAD1+	Run	1096
		0.7306	0.39456
	SNc	9.4922	5.11748
		38.0866	8.18204
		14.8849	2.27908
		35	6
	SNr	9.16396	0.464897
		11.0496	3.11989
		4.73747	0.505905
		6.22952	1.61576
	PPN	9.49367	77.381
		3.1746	49.5283
		14.6341	57.1429
		12.1581	69.869
	LDT	39.8169	54.8679
		27.5353	104.219
		44.269	57.1057
		19.448	35.736

## Sheet: Fig.3
	Fig.3c
			% in mRuby2
	Category	Subject	Ctrl	Run
	ChAT+GABA-	1	63.74	23.81
		2	56.38	27.69
		3	74.4	20.15
	ChAT+GABA+	1	29.67	34.29
		2	35.57	23.08
		3	23.21	36.57
	ChAT-GABA-	1	3.3	17.14
		2	4.7	12.31
		3	2.38	7.46
	ChAT-GABA+	1	3.3	24.76
		2	3.36	36.92
		3	0	35.82

## Sheet: Fig.4
	Fig.4b				Fig.4c				Fig.4d-f
	Category	Subject	Neuron number		Subject	Group	Number		Subject	Group	ChAT	GAD1
	ChAT+nNOS+	1	343		1	Ctrl	1916		1	Ctrl	24	0
		2	285		2	Ctrl	2256		2	Ctrl	21	10
		3	291		3	Ctrl	2066		3	Ctrl	0	3
	ChAT+nNOS-	1	11		4	Ctrl	1996		4	Ctrl	27	2
		2	15		5	Ctrl	2788		5	Ctrl	5	0
		3	6		6	Ctrl	2072		6	Ctrl	9	0
	ChAT-nNOS+	1	37		7	Run	1514		7	Ctrl	34	0
		2	48		8	Run	2178		8	Ctrl	1	2
		3	32		9	Run	2146		9	Ctrl	18	4
					10	Run	2694		10	Ctrl	11	0
					11	Run	2228		11	Ctrl	7	2
					12	Run	2016		12	Ctrl	11	2
									13	Ctrl	17	2
									14	Ctrl	9	2
									15	Ctrl	16	0
									16	Ctrl	11	0
									17	Ctrl	24	4
									18	Ctrl	52	0
									19	Ctrl	50	0
									20	Ctrl	49	0
									21	Ctrl	16	5
									22	Ctrl	18	0
									23	Ctrl	41	0
									24	Ctrl	2	0
									25	Ctrl	55	3
									26	Ctrl	40	2
									27	Ctrl	50	0
									28	Ctrl	3	0
									29	Ctrl	38	0
									30	Ctrl	34	2
									31	Ctrl	15	3
									32	Ctrl	10	0
									33	Ctrl	30	0
									34	Ctrl	18	2
									35	Ctrl	9	2
									36	Ctrl	7	0
									37	Ctrl	10	0
									38	Ctrl	14	2
									39	Ctrl	10	0
									40	Ctrl	20	3
									41	Ctrl	55	0
									42	Ctrl	26	0
									43	Ctrl	30	3
									44	Ctrl	10	3
									45	Ctrl	50	0
									46	Ctrl	54	4
									47	Ctrl	16	0
									48	Ctrl	37	0
									49	Ctrl	36	0
									50	Ctrl	45	0
									51	Ctrl	22	2
									52	Ctrl	11	3
									53	Ctrl	19	4
									54	Ctrl	14	0
									55	Ctrl	8	2
									56	Ctrl	8	0
									57	Ctrl	36	0
									58	Ctrl	31	3
									59	Ctrl	42	2
									60	Ctrl	43	2
									61	Ctrl	51	4
									62	Ctrl	44	2
									63	Ctrl	21	1
									64	Ctrl	54	4
									65	Ctrl	44	4
									66	Ctrl	35	0
									67	Ctrl	43	7
									68	Ctrl	41	2
									69	Ctrl	35	0
									70	Ctrl	41	1
									71	Ctrl	47	2
									72	Ctrl	46	2
									73	Ctrl	44	2
									74	Ctrl	34	0
									75	Ctrl	2	0
									76	Ctrl	5	0
									77	Ctrl	32	2
									78	Ctrl	7	0
									79	Ctrl	35	4
									80	Ctrl	47	3
									81	Ctrl	44	5
									82	Ctrl	14	2
									83	Ctrl	34	0
									84	Ctrl	40	0
									85	Ctrl	27	1
									86	Ctrl	43	1
									87	Ctrl	34	3
									88	Ctrl	49	3
									89	Ctrl	32	0
									90	Ctrl	29	2
									91	Ctrl	40	0
									92	Ctrl	50	3
									93	Ctrl	16	5
									94	Ctrl	23	18
									95	Ctrl	19	0
									96	Ctrl	45	0
									97	Ctrl	40	0
									98	Ctrl	44	0
									99	Ctrl	32	0
									100	Ctrl	30	4
									101	Ctrl	7	2
									102	Ctrl	20	0
									103	Ctrl	28	0
									104	Ctrl	48	0
									105	Ctrl	24	0
									106	Ctrl	22	0
									107	Ctrl	18	0
									108	Ctrl	19	0
									109	Ctrl	15	0
									110	Ctrl	44	4
									111	Ctrl	11	0
									112	Ctrl	42	0
									113	Ctrl	55	3
									114	Ctrl	8	2
									115	Ctrl	3	2
									116	Ctrl	9	0
									117	Ctrl	25	1
									118	Ctrl	18	3
									119	Ctrl	9	0
									120	Ctrl	9	0
									121	Ctrl	34	0
									122	Ctrl	12	0
									123	Ctrl	3	3
									124	Run	15	2
									125	Run	16	8
									126	Run	12	6
									127	Run	8	7
									128	Run	8	2
									129	Run	9	2
									130	Run	18	6
									131	Run	9	3
									132	Run	10	1
									133	Run	9	0
									134	Run	8	0
									135	Run	0	4
									136	Run	14	0
									137	Run	4	2
									138	Run	5	6
									139	Run	3	4
									140	Run	0	0
									141	Run	0	2
									142	Run	15	1
									143	Run	10	5
									144	Run	20	10
									145	Run	6	5
									146	Run	11	0
									147	Run	10	6
									148	Run	11	0
									149	Run	11	5
									150	Run	0	1
									151	Run	3	0
									152	Run	0	1
									153	Run	0	0
									154	Run	0	0
									155	Run	9	5
									156	Run	2	2
									157	Run	17	4
									158	Run	14	0
									159	Run	0	0
									160	Run	7	2
									161	Run	12	6
									162	Run	13	3
									163	Run	11	2
									164	Run	47	16
									165	Run	50	13
									166	Run	17	2
									167	Run	40	6
									168	Run	24	15
									169	Run	14	3
									170	Run	29	3
									171	Run	4	1
									172	Run	16	22
									173	Run	42	11
									174	Run	26	9
									175	Run	6	2
									176	Run	4	0
									177	Run	0	0
									178	Run	3	1
									179	Run	4	3
									180	Run	29	8
									181	Run	1	1
									182	Run	4	2
									183	Run	0	0
									184	Run	0	0
									185	Run	6	1
									186	Run	10	4
									187	Run	14	5
									188	Run	13	3
									189	Run	5	6
									190	Run	25	5
									191	Run	20	4
									192	Run	25	8
									193	Run	19	6
									194	Run	16	0
									195	Run	21	6
									196	Run	8	4
									197	Run	12	5
									198	Run	16	13
									199	Run	13	6
									200	Run	21	5
									201	Run	39	14
									202	Run	22	9
									203	Run	14	3
									204	Run	3	9
									205	Run	4	3
									206	Run	10	2
									207	Run	14	4
									208	Run	15	6
									209	Run	7	5
									210	Run	10	2
									211	Run	3	10
									212	Run	8	7
									213	Run	2	0
									214	Run	3	3
									215	Run	2	1
									216	Run	0	0
									217	Run	0	0
									218	Run	27	2
									219	Run	27	1
									220	Run	5	2
									221	Run	8	0
									222	Run	10	2
									223	Run	23	1
									224	Run	36	0
									225	Run	44	3
									226	Run	24	0
									227	Run	37	0
									228	Run	27	0
									229	Run	27	0
									230	Run	27	2
									231	Run	22	1
									232	Run	8	1
									233	Run	14	0
									234	Run	1	1
									235	Run	0	0
									236	Run	38	0
									237	Run	45	5
									238	Run	18	0
									239	Run	9	0
									240	Run	19	2
									241	Run	10	0
									242	Run	17	2
									243	Run	9	0
									244	Run	2	6
									245	Run	8	1
									246	Run	0	2
									247	Run	17	2
									248	Run	9	0
									249	Run	10	0
									250	Run	0	0
									251	Run	31	0
									252	Run	8	2
									253	Run	5	5
									254	Run	30	3
									255	Run	29	0
									256	Run	1	1
									257	Run	35	0
									258	Run	64	0
									259	Run	4	0
									260	Run	41	0

## Sheet: Fig.5
	Fig.5c					Fig.5f					Fig.5i					Fig.5j
	Subject	Projection	Projection	Neuron		Subject	Projection	Group	ChAT transcript		Subject	Group	ChAT	GAD1		Subject	Group	ChAT	GAD1
		target	direction	Number			target		Number		1	Ctrl	0.668	0.069		1	Ctrl	0.515	0.073
	1	VTA	Ipsi	56		1	VTA	Ctrl	15		2	Ctrl	0.557	0.081		2	Ctrl	0.376	0.107
			Contra	21		2	VTA	Ctrl	30		3	Ctrl	0.528	0.094		3	Ctrl	0.447	0.112
			Both	3		3	VTA	Ctrl	16		4	Run	0.352	0.141		4	Run	0.253	0.224
			Neigher	237		4	VTA	Ctrl	25		5	Run	0.397	0.138		5	Run	0.313	0.182
	2	VTA	Ipsi	53		5	VTA	Ctrl	20		6	Run	0.326	0.118		6	Run	0.212	0.175
			Contra	20		6	VTA	Ctrl	39
			Both	2		7	VTA	Ctrl	18
			Neigher	223		8	VTA	Ctrl	30
	3	VTA	Ipsi	33		9	VTA	Ctrl	36
			Contra	17		10	VTA	Ctrl	56
			Both	3		11	VTA	Ctrl	34
			Neigher	161		12	VTA	Ctrl	69
	4	SNc	Ipsi	92		13	VTA	Ctrl	22
			Contra	31		14	VTA	Ctrl	21
			Both	0		15	VTA	Ctrl	9
			Neigher	149		16	VTA	Ctrl	19
	5	SNc	Ipsi	77		17	VTA	Ctrl	44
			Contra	25		18	VTA	Ctrl	30
			Both	0		19	VTA	Ctrl	62
			Neigher	167		20	VTA	Ctrl	38
	6	SNc	Ipsi	73		21	VTA	Ctrl	23
			Contra	22		22	VTA	Ctrl	54
			Both	2		23	VTA	Ctrl	4
			Neigher	168		24	VTA	Ctrl	11
	7	VL/VM	Ipsi	82		25	VTA	Ctrl	24
			Contra	27		26	VTA	Ctrl	20
			Both	6		27	VTA	Ctrl	12
			Neigher	179		28	VTA	Ctrl	4
	8	VL/VM	Ipsi	53		29	VTA	Ctrl	55
			Contra	15		30	VTA	Ctrl	22
			Both	13		31	VTA	Ctrl	30
			Neigher	125		32	VTA	Ctrl	2
	9	VL/VM	Ipsi	92		33	VTA	Ctrl	4
			Contra	23		34	VTA	Ctrl	32
			Both	14		35	VTA	Ctrl	28
			Neigher	183		36	VTA	Ctrl	3
						37	VTA	Ctrl	33
						38	VTA	Ctrl	26
						39	VTA	Ctrl	11
						40	VTA	Ctrl	32
						41	VTA	Ctrl	37
						42	VTA	Ctrl	40
						43	VTA	Ctrl	60
						44	VTA	Ctrl	41
						45	VTA	Ctrl	17
						46	VTA	Ctrl	54
						47	VTA	Ctrl	39
						48	VTA	Ctrl	55
						49	VTA	Ctrl	40
						50	VTA	Ctrl	50
						51	VTA	Ctrl	71
						52	VTA	Ctrl	36
						53	VTA	Ctrl	40
						54	VTA	Ctrl	40
						55	VTA	Ctrl	40
						56	VTA	Ctrl	41
						57	VTA	Ctrl	59
						58	VTA	Ctrl	36
						59	VTA	Ctrl	14
						60	VTA	Ctrl	23
						61	VTA	Ctrl	15
						62	VTA	Ctrl	35
						63	VTA	Ctrl	40
						64	VTA	Ctrl	48
						65	VTA	Ctrl	42
						66	VTA	Ctrl	36
						67	VTA	Ctrl	21
						68	VTA	Ctrl	38
						69	VTA	Ctrl	35
						70	VTA	Ctrl	18
						71	VTA	Ctrl	24
						72	VTA	Ctrl	14
						73	VTA	Ctrl	23
						74	VTA	Ctrl	15
						75	VTA	Ctrl	32
						76	VTA	Ctrl	16
						77	VTA	Ctrl	33
						78	VTA	Ctrl	18
						79	VTA	Ctrl	16
						80	VTA	Ctrl	12
						81	VTA	Ctrl	5
						82	VTA	Ctrl	41
						83	VTA	Ctrl	19
						84	VTA	Ctrl	19
						85	VTA	Ctrl	20
						86	VTA	Ctrl	11
						87	VTA	Ctrl	13
						88	VTA	Ctrl	6
						89	VTA	Ctrl	30
						90	VTA	Run	37
						91	VTA	Run	35
						92	VTA	Run	35
						93	VTA	Run	54
						94	VTA	Run	10
						95	VTA	Run	12
						96	VTA	Run	21
						97	VTA	Run	54
						98	VTA	Run	26
						99	VTA	Run	22
						100	VTA	Run	13
						101	VTA	Run	17
						102	VTA	Run	20
						103	VTA	Run	7
						104	VTA	Run	23
						105	VTA	Run	9
						106	VTA	Run	24
						107	VTA	Run	17
						108	VTA	Run	14
						109	VTA	Run	29
						110	VTA	Run	32
						111	VTA	Run	37
						112	VTA	Run	38
						113	VTA	Run	8
						114	VTA	Run	8
						115	VTA	Run	1
						116	VTA	Run	20
						117	VTA	Run	32
						118	VTA	Run	10
						119	VTA	Run	17
						120	VTA	Run	16
						121	VTA	Run	16
						122	VTA	Run	9
						123	VTA	Run	20
						124	VTA	Run	21
						125	VTA	Run	8
						126	VTA	Run	17
						127	VTA	Run	12
						128	VTA	Run	11
						129	VTA	Run	8
						130	VTA	Run	30
						131	VTA	Run	15
						132	VTA	Run	31
						133	VTA	Run	11
						134	VTA	Run	16
						135	VTA	Run	3
						136	VTA	Run	19
						137	VTA	Run	12
						138	VTA	Run	36
						139	VTA	Run	37
						140	VTA	Run	20
						141	VTA	Run	28
						142	VTA	Run	22
						143	VTA	Run	9
						144	VTA	Run	8
						145	VTA	Run	29
						146	VTA	Run	27
						147	VTA	Run	12
						148	VTA	Run	19
						149	VTA	Run	4
						150	VTA	Run	17
						151	VTA	Run	10
						152	VTA	Run	24
						153	VTA	Run	7
						154	VTA	Run	25
						155	VTA	Run	50
						156	VTA	Run	11
						157	VTA	Run	39
						158	VTA	Run	27
						159	VTA	Run	12
						160	VTA	Run	43
						161	VTA	Run	23
						162	VTA	Run	13
						163	VTA	Run	27
						164	VTA	Run	35
						165	VTA	Run	35
						166	VTA	Run	29
						167	VTA	Run	72
						168	VTA	Run	56
						169	VTA	Run	55
						170	VTA	Run	15
						171	VTA	Run	39
						172	VTA	Run	36
						173	VTA	Run	25
						174	VTA	Run	17
						175	VTA	Run	18
						176	VTA	Run	41
						177	VTA	Run	20
						178	VTA	Run	17
						179	VTA	Run	19
						180	VTA	Run	29
						181	SNc	Ctrl	19
						182	SNc	Ctrl	28
						183	SNc	Ctrl	23
						184	SNc	Ctrl	17
						185	SNc	Ctrl	22
						186	SNc	Ctrl	25
						187	SNc	Ctrl	12
						188	SNc	Ctrl	32
						189	SNc	Ctrl	35
						190	SNc	Ctrl	31
						191	SNc	Ctrl	42
						192	SNc	Ctrl	32
						193	SNc	Ctrl	13
						194	SNc	Ctrl	31
						195	SNc	Ctrl	26
						196	SNc	Ctrl	28
						197	SNc	Ctrl	21
						198	SNc	Ctrl	23
						199	SNc	Ctrl	37
						200	SNc	Ctrl	4
						201	SNc	Ctrl	54
						202	SNc	Ctrl	50
						203	SNc	Ctrl	34
						204	SNc	Ctrl	11
						205	SNc	Ctrl	17
						206	SNc	Ctrl	37
						207	SNc	Ctrl	25
						208	SNc	Ctrl	4
						209	SNc	Ctrl	22
						210	SNc	Ctrl	15
						211	SNc	Ctrl	54
						212	SNc	Ctrl	16
						213	SNc	Ctrl	44
						214	SNc	Ctrl	20
						215	SNc	Ctrl	10
						216	SNc	Ctrl	4
						217	SNc	Ctrl	9
						218	SNc	Ctrl	22
						219	SNc	Ctrl	16
						220	SNc	Ctrl	1
						221	SNc	Ctrl	19
						222	SNc	Ctrl	48
						223	SNc	Ctrl	33
						224	SNc	Ctrl	12
						225	SNc	Ctrl	19
						226	SNc	Ctrl	16
						227	SNc	Ctrl	62
						228	SNc	Ctrl	34
						229	SNc	Ctrl	70
						230	SNc	Ctrl	51
						231	SNc	Ctrl	36
						232	SNc	Ctrl	5
						233	SNc	Ctrl	38
						234	SNc	Ctrl	25
						235	SNc	Ctrl	26
						236	SNc	Ctrl	27
						237	SNc	Ctrl	18
						238	SNc	Ctrl	15
						239	SNc	Ctrl	8
						240	SNc	Ctrl	12
						241	SNc	Ctrl	8
						242	SNc	Ctrl	8
						243	SNc	Ctrl	9
						244	SNc	Ctrl	4
						245	SNc	Ctrl	47
						246	SNc	Ctrl	31
						247	SNc	Ctrl	31
						248	SNc	Ctrl	53
						249	SNc	Ctrl	39
						250	SNc	Ctrl	28
						251	SNc	Ctrl	39
						252	SNc	Ctrl	30
						253	SNc	Ctrl	64
						254	SNc	Ctrl	35
						255	SNc	Ctrl	69
						256	SNc	Ctrl	36
						257	SNc	Ctrl	39
						258	SNc	Ctrl	42
						259	SNc	Ctrl	29
						260	SNc	Ctrl	29
						261	SNc	Ctrl	22
						262	SNc	Run	26
						263	SNc	Run	18
						264	SNc	Run	43
						265	SNc	Run	29
						266	SNc	Run	17
						267	SNc	Run	15
						268	SNc	Run	7
						269	SNc	Run	13
						270	SNc	Run	3
						271	SNc	Run	4
						272	SNc	Run	20
						273	SNc	Run	9
						274	SNc	Run	0
						275	SNc	Run	26
						276	SNc	Run	6
						277	SNc	Run	8
						278	SNc	Run	1
						279	SNc	Run	6
						280	SNc	Run	3
						281	SNc	Run	36
						282	SNc	Run	15
						283	SNc	Run	8
						284	SNc	Run	0
						285	SNc	Run	19
						286	SNc	Run	17
						287	SNc	Run	18
						288	SNc	Run	16
						289	SNc	Run	27
						290	SNc	Run	10
						291	SNc	Run	11
						292	SNc	Run	20
						293	SNc	Run	5
						294	SNc	Run	22
						295	SNc	Run	20
						296	SNc	Run	56
						297	SNc	Run	66
						298	SNc	Run	2
						299	SNc	Run	12
						300	SNc	Run	11
						301	SNc	Run	0
						302	SNc	Run	18
						303	SNc	Run	1
						304	SNc	Run	5
						305	SNc	Run	0
						306	SNc	Run	1
						307	SNc	Run	0
						308	SNc	Run	36
						309	SNc	Run	34
						310	SNc	Run	22
						311	SNc	Run	5
						312	SNc	Run	11
						313	SNc	Run	1
						314	SNc	Run
						315	SNc	Run	29
						316	SNc	Run	30
						317	SNc	Run	5
						318	SNc	Run	4
						319	SNc	Run	9
						320	SNc	Run	3
						321	SNc	Run	6
						322	SNc	Run	19
						323	SNc	Run	15
						324	SNc	Run	37
						325	SNc	Run	23
						326	SNc	Run	8
						327	SNc	Run	15
						328	SNc	Run	33
						329	SNc	Run	11
						330	SNc	Run	11
						331	SNc	Run	14
						332	SNc	Run	10
						333	SNc	Run	4
						334	SNc	Run	21
						335	SNc	Run	8
						336	SNc	Run	27
						337	SNc	Run	10
						338	SNc	Run	2
						339	SNc	Run	3
						340	SNc	Run	1
						341	SNc	Run	4
						342	SNc	Run	10
						343	SNc	Run	7
						344	SNc	Run	3
						345	SNc	Run	5
						346	SNc	Run	11
						347	SNc	Run	9
						348	SNc	Run	2
						349	VM/VL	Ctrl	28
						350	VM/VL	Ctrl	11
						351	VM/VL	Ctrl	36
						352	VM/VL	Ctrl	8
						353	VM/VL	Ctrl	19
						354	VM/VL	Ctrl	7
						355	VM/VL	Ctrl	68
						356	VM/VL	Ctrl	31
						357	VM/VL	Ctrl	18
						358	VM/VL	Ctrl	43
						359	VM/VL	Ctrl	27
						360	VM/VL	Ctrl	52
						361	VM/VL	Ctrl	36
						362	VM/VL	Ctrl	28
						363	VM/VL	Ctrl	17
						364	VM/VL	Ctrl	28
						365	VM/VL	Ctrl	22
						366	VM/VL	Ctrl	34
						367	VM/VL	Ctrl	30
						368	VM/VL	Ctrl	28
						369	VM/VL	Ctrl	68
						370	VM/VL	Ctrl	53
						371	VM/VL	Ctrl	61
						372	VM/VL	Ctrl	47
						373	VM/VL	Ctrl	24
						374	VM/VL	Ctrl	38
						375	VM/VL	Ctrl	15
						376	VM/VL	Ctrl	19
						377	VM/VL	Ctrl	16
						378	VM/VL	Ctrl	51
						379	VM/VL	Ctrl	51
						380	VM/VL	Ctrl	20
						381	VM/VL	Ctrl	25
						382	VM/VL	Ctrl	25
						383	VM/VL	Ctrl	27
						384	VM/VL	Ctrl	26
						385	VM/VL	Ctrl	31
						386	VM/VL	Ctrl	38
						387	VM/VL	Ctrl	28
						388	VM/VL	Ctrl	32
						389	VM/VL	Ctrl	26
						390	VM/VL	Ctrl	9
						391	VM/VL	Ctrl	17
						392	VM/VL	Ctrl	38
						393	VM/VL	Ctrl	14
						394	VM/VL	Ctrl	43
						395	VM/VL	Ctrl	68
						396	VM/VL	Ctrl	50
						397	VM/VL	Ctrl	29
						398	VM/VL	Ctrl	27
						399	VM/VL	Ctrl	21
						400	VM/VL	Ctrl	52
						401	VM/VL	Ctrl	23
						402	VM/VL	Ctrl	36
						403	VM/VL	Ctrl	38
						404	VM/VL	Ctrl	20
						405	VM/VL	Ctrl	30
						406	VM/VL	Ctrl	59
						407	VM/VL	Ctrl	36
						408	VM/VL	Ctrl	43
						409	VM/VL	Ctrl	13
						410	VM/VL	Ctrl	4
						411	VM/VL	Ctrl	19
						412	VM/VL	Ctrl	31
						413	VM/VL	Ctrl	18
						414	VM/VL	Ctrl	34
						415	VM/VL	Ctrl	28
						416	VM/VL	Ctrl	18
						417	VM/VL	Ctrl	1
						418	VM/VL	Ctrl	7
						419	VM/VL	Ctrl	32
						420	VM/VL	Ctrl	28
						421	VM/VL	Ctrl	47
						422	VM/VL	Ctrl	27
						423	VM/VL	Ctrl	21
						424	VM/VL	Ctrl	22
						425	VM/VL	Ctrl	28
						426	VM/VL	Ctrl	22
						427	VM/VL	Ctrl	21
						428	VM/VL	Ctrl	22
						429	VM/VL	Ctrl	19
						430	VM/VL	Ctrl	23
						431	VM/VL	Run	8
						432	VM/VL	Run	9
						433	VM/VL	Run	2
						434	VM/VL	Run	7
						435	VM/VL	Run	8
						436	VM/VL	Run	6
						437	VM/VL	Run	13
						438	VM/VL	Run	3
						439	VM/VL	Run	14
						440	VM/VL	Run	14
						441	VM/VL	Run	6
						442	VM/VL	Run	5
						443	VM/VL	Run	9
						444	VM/VL	Run	5
						445	VM/VL	Run	28
						446	VM/VL	Run	42
						447	VM/VL	Run	24
						448	VM/VL	Run	38
						449	VM/VL	Run	18
						450	VM/VL	Run	14
						451	VM/VL	Run	11
						452	VM/VL	Run	10
						453	VM/VL	Run	19
						454	VM/VL	Run	12
						455	VM/VL	Run	13
						456	VM/VL	Run	12
						457	VM/VL	Run	35
						458	VM/VL	Run	59
						459	VM/VL	Run	35
						460	VM/VL	Run	53
						461	VM/VL	Run	66
						462	VM/VL	Run	40
						463	VM/VL	Run	33
						464	VM/VL	Run	44
						465	VM/VL	Run	21
						466	VM/VL	Run	19
						467	VM/VL	Run	10
						468	VM/VL	Run	19
						469	VM/VL	Run	8
						470	VM/VL	Run	15
						471	VM/VL	Run	12
						472	VM/VL	Run	10
						473	VM/VL	Run	13
						474	VM/VL	Run	7
						475	VM/VL	Run	26
						476	VM/VL	Run	2
						477	VM/VL	Run	9
						478	VM/VL	Run	13
						479	VM/VL	Run	7
						480	VM/VL	Run	8
						481	VM/VL	Run	22
						482	VM/VL	Run	15
						483	VM/VL	Run	11
						484	VM/VL	Run	10
						485	VM/VL	Run	4
						486	VM/VL	Run	14
						487	VM/VL	Run	25
						488	VM/VL	Run	27
						489	VM/VL	Run	34
						490	VM/VL	Run	15
						491	VM/VL	Run	15
						492	VM/VL	Run	14
						493	VM/VL	Run	32
						494	VM/VL	Run	12
						495	VM/VL	Run	48
						496	VM/VL	Run	25
						497	VM/VL	Run	51
						498	VM/VL	Run	30
						499	VM/VL	Run	48
						500	VM/VL	Run	41
						501	VM/VL	Run	40
						502	VM/VL	Run	25
						503	VM/VL	Run	35
						504	VM/VL	Run	40
						505	VM/VL	Run	10
						506	VM/VL	Run	30
						507	VM/VL	Run	46
						508	VM/VL	Run	18
						509	VM/VL	Run	17
						510	VM/VL	Run	26

## Sheet: Fig.6
	Fig.6c					Fig.6d				Fig.6e										Fig.6f						Fig.6g
	Subject	Group	AAV	Number		Subject	AAV	Intensity		Running speed (km/h)		Day								Subject	Group	AAV	Test	Speed (RPM)		Subject	Group	AAV	Test	Time (s)
	1	Ctrl	AAV-DIO-mRuby2	1634		1	AAV-DIO-mRuby2	0.78276		Subject	AAV	1	2	3	4	5	6	7		1	Ctrl	AAV-DIO-mRuby2	Immediate	31.6667		1	Ctrl	AAV-DIO-mRuby2	Immediate	26.4987
	2	Ctrl	AAV-DIO-mRuby2	2382		2	AAV-DIO-mRuby2	0.55631		1	AAV-DIO-mRuby2	0.123636	0.57932	0.900597	1.08307	1.44434	1.80064	1.92219		2	Ctrl	AAV-DIO-mRuby2	Immediate	49.6667		2	Ctrl	AAV-DIO-mRuby2	Immediate	19.042
	3	Ctrl	AAV-DIO-mRuby2	1964		3	AAV-DIO-mRuby2	0.93915		2	AAV-DIO-mRuby2	1.03797	1.29195	1.35872	1.75814	1.97906	1.99782	2.0295		3	Ctrl	AAV-DIO-mRuby2	Immediate	26		3	Ctrl	AAV-DIO-mRuby2	Immediate	27.4807
	4	Ctrl	AAV-DIO-mRuby2	1980		4	AAV-DIO-mRuby2	2.17388		3	AAV-DIO-mRuby2	0.369362	1.11906	1.30122	1.53282	1.69517	1.88381	1.83572		4	Ctrl	AAV-DIO-mRuby2	Immediate	49		4	Ctrl	AAV-DIO-mRuby2	Immediate	9.42733
	5	Ctrl	AAV-DIO-mRuby2	2016		5	AAV-DIO-mRuby2	1.47228		4	AAV-DIO-mRuby2	0.438302	0.757004	0.84931	1.09045	1.22328	1.22718	1.30683		5	Ctrl	AAV-DIO-mRuby2	Immediate	28		5	Ctrl	AAV-DIO-mRuby2	Immediate	15.3613
	6	Ctrl	AAV-DIO-ChAT	1676		6	AAV-DIO-mRuby2	1.86092		5	AAV-DIO-mRuby2	0.08	0.623502	1.06226	1.18217	1.37981	1.55596	1.50946		6	Ctrl	AAV-DIO-mRuby2	Immediate	42.3333		6	Ctrl	AAV-DIO-mRuby2	Immediate	16.355
	7	Ctrl	AAV-DIO-ChAT	1838		7	AAV-DIO-mRuby2	2.08422		6	AAV-DIO-mRuby2	0.396257	0.534974	0.572308	0.565556	0.70844	0.712759	0.737405		7	Ctrl	AAV-DIO-mRuby2	Immediate	58.3333		7	Ctrl	AAV-DIO-mRuby2	Immediate	13.3693
	8	Ctrl	AAV-DIO-ChAT	1668		8	AAV-DIO-mRuby2	1.20766		7	AAV-DIO-mRuby2	0.999231	1.372	1.31324	1.45757	1.7235	1.75516	1.89964		8	Ctrl	AAV-DIO-mRuby2	Immediate	27.3333		8	Ctrl	AAV-DIO-mRuby2	Immediate	12.143
	9	Ctrl	AAV-DIO-ChAT	1992		9	AAV-DIO-mRuby2	1.37003		8	AAV-DIO-mRuby2	0.827805	1.27189	1.59793	1.68891	1.83924	1.90781	2.06716		9	Ctrl	AAV-DIO-mRuby2	Immediate	29.6667		9	Ctrl	AAV-DIO-mRuby2	Immediate	13.5197
	10	Ctrl	AAV-DIO-ChAT	1940		10	AAV-DIO-mRuby2	1.42896		9	AAV-DIO-mRuby2	0.975905	1.29191	1.72995	1.65232	1.74986	1.94508	1.80208		10	Ctrl	AAV-DIO-ChAT	Immediate	36		10	Ctrl	AAV-DIO-mRuby2	Immediate	17.1103
	11	Run	AAV-DIO-mRuby2	822		11	AAV-DIO-mRuby2	1.21938		10	AAV-DIO-mRuby2	1.12626	1.43777	1.62903	1.64248	1.90602	1.90727	1.95185		11	Ctrl	AAV-DIO-ChAT	Immediate	33.6667		11	Ctrl	AAV-DIO-ChAT	Immediate	11.2173
	12	Run	AAV-DIO-mRuby2	1192		12	AAV-DIO-mRuby2	1.83458		11	AAV-DIO-ChAT	0.583796	0.785188	1.00298	1.05236	1.42422	1.77631	1.91523		12	Ctrl	AAV-DIO-ChAT	Immediate	26		12	Ctrl	AAV-DIO-ChAT	Immediate	14.5937
	13	Run	AAV-DIO-mRuby2	1504		13	AAV-DIO-mRuby2	1.50312		12	AAV-DIO-ChAT	0.577879	0.922857	1.08579	1.545	1.57452	2.04159	2.08837		13	Ctrl	AAV-DIO-ChAT	Immediate	30		13	Ctrl	AAV-DIO-ChAT	Immediate	18.5975
	14	Run	AAV-DIO-mRuby2	1288		14	AAV-DIO-mRuby2	1.01168		13	AAV-DIO-ChAT	0.313735	0.626544	0.917197	1.25301	1.40949	1.64505	1.66106		14	Ctrl	AAV-DIO-ChAT	Immediate	30		14	Ctrl	AAV-DIO-ChAT	Immediate	21.863
	15	Run	AAV-DIO-mRuby2	1026		15	AAV-DIO-mRuby2	1.30493		14	AAV-DIO-ChAT	0.86875	1.1775	1.38388	1.43688	1.55543	1.36928	1.10784		15	Ctrl	AAV-DIO-ChAT	Immediate	33.6667		15	Ctrl	AAV-DIO-ChAT	Immediate	24.0027
	16	Run	AAV-DIO-ChAT	2112		16	AAV-DIO-mRuby2	1.19423		15	AAV-DIO-ChAT	0.91883	1.3863	1.25696	1.61389	1.61799	1.7787	1.82122		16	Ctrl	AAV-DIO-ChAT	Immediate	32.3333		16	Ctrl	AAV-DIO-ChAT	Immediate	12.7327
	17	Run	AAV-DIO-ChAT	2088		17	AAV-DIO-mRuby2	1.323		16	AAV-DIO-ChAT	0.713443	1.00976	1.09165	1.35609	1.40365	1.60727	1.83037		17	Ctrl	AAV-DIO-ChAT	Immediate	40.3333		17	Ctrl	AAV-DIO-ChAT	Immediate	33.0447
	18	Run	AAV-DIO-ChAT	1406		18	AAV-DIO-mRuby2	1.23585		17	AAV-DIO-ChAT	0.830077	0.995505	1.21021	1.56225	1.58436	1.78526	1.78121		18	Ctrl	AAV-DIO-ChAT	Immediate	40.6667		18	Ctrl	AAV-DIO-ChAT	Immediate	20.8277
	19	Run	AAV-DIO-ChAT	1448		19	AAV-DIO-mRuby2	0.79321		18	AAV-DIO-ChAT	0.222985	0.893455	1.12898	1.23492	1.3893	1.45444	1.52225		19	Ctrl	AAV-DIO-ChAT	Immediate	60		19	Ctrl	AAV-DIO-ChAT	Immediate	9.22
	20	Run	AAV-DIO-ChAT	1610		20	AAV-DIO-mRuby2	1.19496		19	AAV-DIO-ChAT	0.51248	0.8751	1.01331	1.49653	1.53353	1.9231	1.89726		20	Ctrl	AAV-DIO-ChAT	Immediate	37.6667		22	Run	AAV-DIO-mRuby2	Immediate	6.82367
						21	AAV-DIO-mRuby2	1.20976		20	AAV-DIO-ChAT	0.544918	0.812523	0.856865	1.01276	1.0062	1.09674	1.15882		21	Ctrl	AAV-DIO-ChAT	Immediate	38.3333		23	Run	AAV-DIO-mRuby2	Immediate	6.49033
						22	AAV-DIO-mRuby2	0.95581												22	Ctrl	AAV-DIO-ChAT	Immediate	36		24	Run	AAV-DIO-mRuby2	Immediate	8.478
						23	AAV-DIO-mRuby2	1.48081												23	Ctrl	AAV-DIO-ChAT	Immediate	44.6667		25	Run	AAV-DIO-mRuby2	Immediate	12.7707
						24	AAV-DIO-mRuby2	1.49746												24	Ctrl	AAV-DIO-ChAT	Immediate	38.6667		26	Run	AAV-DIO-mRuby2	Immediate	12.43
						25	AAV-DIO-mRuby2	1.14049												25	Ctrl	AAV-DIO-ChAT	Immediate	42.3333		27	Run	AAV-DIO-mRuby2	Immediate	8.31033
						26	AAV-DIO-mRuby2	0.89604												26	Run	AAV-DIO-mRuby2	Immediate	73.3333		28	Run	AAV-DIO-mRuby2	Immediate	6.74033
						27	AAV-DIO-mRuby2	0.81738												27	Run	AAV-DIO-mRuby2	Immediate	60		29	Run	AAV-DIO-mRuby2	Immediate	10.4067
						28	AAV-DIO-mRuby2	1.15377												28	Run	AAV-DIO-mRuby2	Immediate	44.3333		30	Run	AAV-DIO-ChAT	Immediate	25.955
						29	AAV-DIO-mRuby2	0.79107												29	Run	AAV-DIO-mRuby2	Immediate	58.3333		31	Run	AAV-DIO-ChAT	Immediate	26.1043
						30	AAV-DIO-mRuby2	0.8443												30	Run	AAV-DIO-mRuby2	Immediate	62		32	Run	AAV-DIO-ChAT	Immediate	18.8563
						31	AAV-DIO-mRuby2	0.82471												31	Run	AAV-DIO-mRuby2	Immediate	40.3333		33	Run	AAV-DIO-ChAT	Immediate	28.3553
						32	AAV-DIO-mRuby2	0.74826												32	Run	AAV-DIO-mRuby2	Immediate	63.6667		34	Run	AAV-DIO-ChAT	Immediate	24.41
						33	AAV-DIO-mRuby2	0.67576												33	Run	AAV-DIO-mRuby2	Immediate	53.3333		35	Run	AAV-DIO-ChAT	Immediate	17.86
						34	AAV-DIO-mRuby2	0.83222												34	Run	AAV-DIO-mRuby2	Immediate	55		36	Run	AAV-DIO-ChAT	Immediate	9.86667
						35	AAV-DIO-mRuby2	0.85475												35	Run	AAV-DIO-ChAT	Immediate	26.6667		37	Run	AAV-DIO-ChAT	Immediate	12.214
						36	AAV-DIO-mRuby2	0.91107												36	Run	AAV-DIO-ChAT	Immediate	33.6667		38	Run	AAV-DIO-ChAT	Immediate	14.2977
						37	AAV-DIO-mRuby2	0.78077												37	Run	AAV-DIO-ChAT	Immediate	43.3333		39	Ctrl	AAV-DIO-mRuby2	Retest	15.1667
						38	AAV-DIO-mRuby2	0.7873												38	Run	AAV-DIO-ChAT	Immediate	49		40	Ctrl	AAV-DIO-mRuby2	Retest	20.6667
						39	AAV-DIO-mRuby2	0.62482												39	Run	AAV-DIO-ChAT	Immediate	31.6667		41	Ctrl	AAV-DIO-mRuby2	Retest	15
						40	AAV-DIO-mRuby2	0.79612												40	Run	AAV-DIO-ChAT	Immediate	35		42	Ctrl	AAV-DIO-mRuby2	Retest	11.3667
						41	AAV-DIO-mRuby2	0.77569												41	Run	AAV-DIO-ChAT	Immediate	30.3333		43	Ctrl	AAV-DIO-mRuby2	Retest	14.9667
						42	AAV-DIO-mRuby2	0.89786												42	Run	AAV-DIO-ChAT	Immediate	25		44	Ctrl	AAV-DIO-mRuby2	Retest	12.6333
						43	AAV-DIO-mRuby2	0.6574												43	Run	AAV-DIO-ChAT	Immediate	35.3333		45	Ctrl	AAV-DIO-ChAT	Retest	14.3143
						44	AAV-DIO-mRuby2	0.89224												44	Run	AAV-DIO-ChAT	Immediate	21.3333		46	Ctrl	AAV-DIO-ChAT	Retest	13.7157
						45	AAV-DIO-mRuby2	0.71633												45	Run	AAV-DIO-ChAT	Immediate	47.3333		47	Ctrl	AAV-DIO-ChAT	Retest	13.5087
						46	AAV-DIO-mRuby2	0.66096												46	Run	AAV-DIO-ChAT	Immediate	53.3333		48	Ctrl	AAV-DIO-ChAT	Retest	19.9583
						47	AAV-DIO-mRuby2	0.6455												47	Run	AAV-DIO-ChAT	Immediate	37.3333		49	Ctrl	AAV-DIO-ChAT	Retest	20.8117
						48	AAV-DIO-mRuby2	0.59318												48	Run	AAV-DIO-ChAT	Immediate	37.3333		50	Ctrl	AAV-DIO-ChAT	Retest	21.66
						49	AAV-DIO-mRuby2	0.56433												49	Run	AAV-DIO-ChAT	Immediate	44		51	Run	AAV-DIO-mRuby2	Retest	8.31733
						50	AAV-DIO-mRuby2	0.77612												50	Run	AAV-DIO-ChAT	Immediate	18.6667		52	Run	AAV-DIO-mRuby2	Retest	9.12667
						51	AAV-DIO-mRuby2	0.81459												51	Run	AAV-DIO-ChAT	Immediate	42		53	Run	AAV-DIO-mRuby2	Retest	10.6853
						52	AAV-DIO-mRuby2	0.66012												52	Run	AAV-DIO-ChAT	Immediate	61.3333		54	Run	AAV-DIO-mRuby2	Retest	10.555
						53	AAV-DIO-mRuby2	0.73465												53	Ctrl	AAV-DIO-mRuby2	Retest	37.6667		55	Run	AAV-DIO-mRuby2	Retest	8.26367
						54	AAV-DIO-mRuby2	0.77841												54	Ctrl	AAV-DIO-mRuby2	Retest	43.3333		56	Run	AAV-DIO-mRuby2	Retest	12.1927
						55	AAV-DIO-mRuby2	0.67014												55	Ctrl	AAV-DIO-mRuby2	Retest	30		57	Run	AAV-DIO-mRuby2	Retest	7.676
						56	AAV-DIO-mRuby2	0.70225												56	Ctrl	AAV-DIO-mRuby2	Retest	54		58	Run	AAV-DIO-ChAT	Retest	23.8113
						57	AAV-DIO-mRuby2	0.71724												57	Ctrl	AAV-DIO-mRuby2	Retest	41		59	Run	AAV-DIO-ChAT	Retest	14.89
						58	AAV-DIO-mRuby2	0.63483												58	Ctrl	AAV-DIO-mRuby2	Retest	24		60	Run	AAV-DIO-ChAT	Retest	15.0427
						59	AAV-DIO-ChAT	6.99427												59	Ctrl	AAV-DIO-mRuby2	Retest	54		61	Run	AAV-DIO-ChAT	Retest	20.039
						60	AAV-DIO-ChAT	4.34808												60	Ctrl	AAV-DIO-mRuby2	Retest	32		62	Run	AAV-DIO-ChAT	Retest	22.9583
						61	AAV-DIO-ChAT	4.23915												61	Ctrl	AAV-DIO-mRuby2	Retest	57		63	Run	AAV-DIO-ChAT	Retest	15.3657
						62	AAV-DIO-ChAT	4.03828												62	Ctrl	AAV-DIO-ChAT	Retest	37.3333
						63	AAV-DIO-ChAT	5.18306												63	Ctrl	AAV-DIO-ChAT	Retest	40.6667
						64	AAV-DIO-ChAT	3.88327												64	Ctrl	AAV-DIO-ChAT	Retest	42
						65	AAV-DIO-ChAT	4.88966												65	Ctrl	AAV-DIO-ChAT	Retest	47.6667
						66	AAV-DIO-ChAT	3.09332												66	Ctrl	AAV-DIO-ChAT	Retest	44.3333
						67	AAV-DIO-ChAT	3.0664												67	Ctrl	AAV-DIO-ChAT	Retest	56
						68	AAV-DIO-ChAT	4.95033												68	Run	AAV-DIO-mRuby2	Retest	70
						69	AAV-DIO-ChAT	5.51484												69	Run	AAV-DIO-mRuby2	Retest	61
						70	AAV-DIO-ChAT	2.36386												70	Run	AAV-DIO-mRuby2	Retest	43
						71	AAV-DIO-ChAT	2.37442												71	Run	AAV-DIO-mRuby2	Retest	78
						72	AAV-DIO-ChAT	3.5688												72	Run	AAV-DIO-mRuby2	Retest	67
						73	AAV-DIO-ChAT	4.35584												73	Run	AAV-DIO-mRuby2	Retest	49
						74	AAV-DIO-ChAT	1.82206												74	Run	AAV-DIO-mRuby2	Retest	46
						75	AAV-DIO-ChAT	1.22141												75	Run	AAV-DIO-mRuby2	Retest	70
						76	AAV-DIO-ChAT	2.45624												76	Run	AAV-DIO-mRuby2	Retest	44
						77	AAV-DIO-ChAT	5.02061												77	Run	AAV-DIO-ChAT	Retest	31.6667
						78	AAV-DIO-ChAT	3.8758												78	Run	AAV-DIO-ChAT	Retest	51.3333
						79	AAV-DIO-ChAT	4.59604												79	Run	AAV-DIO-ChAT	Retest	43
						80	AAV-DIO-ChAT	4.7623												80	Run	AAV-DIO-ChAT	Retest	43.6667
						81	AAV-DIO-ChAT	4.03897												81	Run	AAV-DIO-ChAT	Retest	21
						82	AAV-DIO-ChAT	4.94866												82	Run	AAV-DIO-ChAT	Retest	43.3333
						83	AAV-DIO-ChAT	4.3603												83	Run	AAV-DIO-ChAT	Retest	57
						84	AAV-DIO-ChAT	3.69742
						85	AAV-DIO-ChAT	2.81702
						86	AAV-DIO-ChAT	3.12257
						87	AAV-DIO-ChAT	2.33135
						88	AAV-DIO-ChAT	3.02671
						89	AAV-DIO-ChAT	2.90649
						90	AAV-DIO-ChAT	3.64815
						91	AAV-DIO-ChAT	2.35842
						92	AAV-DIO-ChAT	3.94753
						93	AAV-DIO-ChAT	2.15588
						94	AAV-DIO-ChAT	2.79155
						95	AAV-DIO-ChAT	2.31803
						96	AAV-DIO-ChAT	1.76546
						97	AAV-DIO-ChAT	2.09779
						98	AAV-DIO-ChAT	2.93501
						99	AAV-DIO-ChAT	1.68037
						100	AAV-DIO-ChAT	1.81404
						101	AAV-DIO-ChAT	1.60435
						102	AAV-DIO-ChAT	2.27485
						103	AAV-DIO-ChAT	1.89176
						104	AAV-DIO-ChAT	1.30073
						105	AAV-DIO-ChAT	1.70472
						106	AAV-DIO-ChAT	2.25697
						107	AAV-DIO-ChAT	4.53962
						108	AAV-DIO-ChAT	3.54873
						109	AAV-DIO-ChAT	4.74586
						110	AAV-DIO-ChAT	3.23353
						111	AAV-DIO-ChAT	3.23353
						112	AAV-DIO-ChAT	3.23353
						113	AAV-DIO-ChAT	3.23353
						114	AAV-DIO-ChAT	1.642

## Sheet: Fig.7
	Fig.7b					Fig.7c					Fig.7d										Fig.7e						Fig.7f						Fig.7g
	Subject	Group	AAV	Number		Subject	Group	AAV	% GFP		Running speed (km/h)		Day								Subject	Group	AAV	Test	Speed (RPM)		Subject	Group	AAV	Test	Time (s)		Subject	Group	AAV	Neuron	Number
	1	Ctrl	AAV-DIO-shScr	956		1	Ctrl	AAV-DIO-shScr	0.02459		Subject	AAV	1	2	3	4	5	6	7		1	Ctrl	AAV-DIO-shScr	Immediate	27.3333		1	Ctrl	AAV-DIO-shScr	Immediate	45.9677		1	Ctrl	AAV-DIO-ChAT	GAD1+	1428
	2	Ctrl	AAV-DIO-shScr	1148		2	Ctrl	AAV-DIO-shScr	0.05556		1	AAV-DIO-shScr	0.888252	1.05609	1.22461	1.47789	1.70707	1.87469	2.07634		2	Ctrl	AAV-DIO-shScr	Immediate	48		2	Ctrl	AAV-DIO-shScr	Immediate	23.5043		2	Ctrl	AAV-DIO-ChAT	GAD1+	1046
	3	Ctrl	AAV-DIO-shScr	1114		3	Ctrl	AAV-DIO-shScr	0		2	AAV-DIO-shScr	0.960255	0.979184	1.13073	1.40233	1.39585	1.47504	1.67866		3	Ctrl	AAV-DIO-shScr	Immediate	41.3333		3	Ctrl	AAV-DIO-shScr	Immediate	23.156		3	Ctrl	AAV-DIO-ChAT	GAD1+	1110
	4	Ctrl	AAV-DIO-shScr	862		4	Ctrl	AAV-DIO-shGAD1	0		3	AAV-DIO-shScr	0.933218	1.17571	1.34914	1.53007	1.66111	1.80202	2.18		4	Ctrl	AAV-DIO-shScr	Immediate	38.6667		4	Ctrl	AAV-DIO-shScr	Immediate	16.8617		4	Ctrl	AAV-DIO-ChAT	GAD1+	1388
	5	Ctrl	AAV-DIO-shScr	808		5	Ctrl	AAV-DIO-shGAD1	0		4	AAV-DIO-shScr	1.09003	1.36154	1.26508	1.38479	1.6479	1.6424	1.91562		5	Ctrl	AAV-DIO-shScr	Immediate	46.6667		5	Ctrl	AAV-DIO-shScr	Immediate	24.3517		5	Ctrl	AAV-DIO-ChAT	GAD1+	1094
	6	Ctrl	AAV-DIO-shGAD1	724		6	Ctrl	AAV-DIO-shGAD1	0.02564		5	AAV-DIO-shScr	1.21269	1.56057	1.56296	1.78235	1.99813	1.94183	2.16623		6	Ctrl	AAV-DIO-shScr	Immediate	39.6667		6	Ctrl	AAV-DIO-shScr	Immediate	33.1		6	Ctrl	AAV-DIO-ChAT	GAD1+	1456
	7	Ctrl	AAV-DIO-shGAD1	838		7	Run	AAV-DIO-shScr	0.36364		6	AAV-DIO-shScr	0.797679	0.951193	1.20433	1.55892	1.67303	1.82488	1.78741		7	Ctrl	AAV-DIO-shScr	Immediate	45		7	Ctrl	AAV-DIO-shScr	Immediate	31.0177		7	Run	AAV-DIO-ChAT	GAD1+	2088
	8	Ctrl	AAV-DIO-shGAD1	756		8	Run	AAV-DIO-shScr	0.26087		7	AAV-DIO-shScr	0.527818	0.819259	0.949508	1.16727	1.44268	1.44507	1.58289		8	Ctrl	AAV-DIO-shScr	Immediate	43.6667		8	Ctrl	AAV-DIO-shScr	Immediate	24.1997		8	Run	AAV-DIO-ChAT	GAD1+	1230
	9	Ctrl	AAV-DIO-shGAD1	802		9	Run	AAV-DIO-shScr	0.21429		8	AAV-DIO-shScr	0.766415	1.13406	1.21343	1.37785	1.66284	1.65442	1.70218		9	Ctrl	AAV-DIO-shScr	Immediate	39		9	Ctrl	AAV-DIO-shGAD1	Immediate	23.1877		9	Run	AAV-DIO-ChAT	GAD1+	2180
	10	Ctrl	AAV-DIO-shGAD1	692		10	Run	AAV-DIO-shGAD1	0.03333		9	AAV-DIO-shScr	0.619532	0.940207	1.16438	1.3726	1.60774	1.87078	1.98286		10	Ctrl	AAV-DIO-shGAD1	Immediate	41.1667		10	Ctrl	AAV-DIO-shGAD1	Immediate	22.2627		10	Run	AAV-DIO-ChAT	GAD1+	1546
	11	Run	AAV-DIO-shScr	1616		11	Run	AAV-DIO-shGAD1	0.05882		10	AAV-DIO-shGAD1	0.103636	0.06	0.0783673	0.0732	0.0684	0.0664286	0.0685714		11	Ctrl	AAV-DIO-shGAD1	Immediate	49.8333		11	Ctrl	AAV-DIO-shGAD1	Immediate	25.9353		11	Run	AAV-DIO-ChAT	GAD1+	1432
	12	Run	AAV-DIO-shScr	2014		12	Run	AAV-DIO-shGAD1	0		11	AAV-DIO-shGAD1	0.581953	0.785739	1.11381	1.3718	1.71339	1.80024	1.81444		12	Ctrl	AAV-DIO-shGAD1	Immediate	47.6667		12	Ctrl	AAV-DIO-shGAD1	Immediate	33.6837		12	Run	AAV-DIO-ChAT	GAD1+	2362
	13	Run	AAV-DIO-shScr	1676							12	AAV-DIO-shGAD1	0.635563	0.804046	1.17683	1.5121	1.65639	1.73704	1.81275		13	Ctrl	AAV-DIO-shGAD1	Immediate	43		13	Ctrl	AAV-DIO-shGAD1	Immediate	19.498		13	Ctrl	AAV-DIO-shGAD1	ChAT+	2124
	14	Run	AAV-DIO-shScr	1428							13	AAV-DIO-shGAD1	0.698938	1.12752	1.41937	1.72236	1.88557	1.94447	2.20422		14	Ctrl	AAV-DIO-shGAD1	Immediate	48.1667		14	Ctrl	AAV-DIO-shGAD1	Immediate	27.2987		14	Ctrl	AAV-DIO-shGAD1	ChAT+	2468
	15	Run	AAV-DIO-shScr	1530							14	AAV-DIO-shGAD1	0.06	0.570959	1.10813	1.1814	1.39276	1.72224	1.95786		15	Ctrl	AAV-DIO-shGAD1	Immediate	51.8333		15	Ctrl	AAV-DIO-shGAD1	Immediate	28.8103		15	Ctrl	AAV-DIO-shGAD1	ChAT+	1682
	16	Run	AAV-DIO-shGAD1	844							15	AAV-DIO-shGAD1	0.588251	0.990714	1.18178	1.38484	1.47396	1.71806	1.984		16	Ctrl	AAV-DIO-shGAD1	Immediate	51.6667		16	Run	AAV-DIO-shScr	Immediate	14.9497		16	Ctrl	AAV-DIO-shGAD1	ChAT+	1608
	17	Run	AAV-DIO-shGAD1	1112							16	AAV-DIO-shGAD1	0.968889	1.14537	1.36062	1.5095	1.58862	1.61876	1.8331		17	Run	AAV-DIO-shScr	Immediate	55		17	Run	AAV-DIO-shScr	Immediate	24.7863		17	Ctrl	AAV-DIO-shGAD1	ChAT+	1742
	18	Run	AAV-DIO-shGAD1	896							17	AAV-DIO-shGAD1	0.710832	0.881333	1.25954	1.59742	1.69183	1.83014	1.805		18	Run	AAV-DIO-shScr	Immediate	51.6667		18	Run	AAV-DIO-shScr	Immediate	19.0757		18	Run	AAV-DIO-shGAD1	ChAT+	1240
	19	Run	AAV-DIO-shGAD1	746							18	AAV-DIO-shGAD1	0.962389	1.00079	1.17875	1.39727	1.5863	1.70867	1.78137		19	Run	AAV-DIO-shScr	Immediate	54		19	Run	AAV-DIO-shScr	Immediate	15.168		19	Run	AAV-DIO-shGAD1	ChAT+	1364
	20	Run	AAV-DIO-shGAD1	780							19	AAV-DIO-shGAD1	0.59397	0.8805	1.07815	1.1653	1.35868	1.5502	1.79474		20	Run	AAV-DIO-shScr	Immediate	47.3333		20	Run	AAV-DIO-shScr	Immediate	12.1563		20	Run	AAV-DIO-shGAD1	ChAT+	1390
	21	Run	AAV-DIO-shGAD1	1028																	21	Run	AAV-DIO-shScr	Immediate	49.6667		21	Run	AAV-DIO-shScr	Immediate	16.9117		21	Run	AAV-DIO-shGAD1	ChAT+	1264
	22	Run	AAV-DIO-shGAD1	598																	22	Run	AAV-DIO-shScr	Immediate	64		22	Run	AAV-DIO-shScr	Immediate	19.418		22	Run	AAV-DIO-shGAD1	ChAT+	1182
																					23	Run	AAV-DIO-shScr	Immediate	58.3333		23	Run	AAV-DIO-shScr	Immediate	12.8433
																					24	Run	AAV-DIO-shScr	Immediate	57.3333		24	Run	AAV-DIO-shScr	Immediate	8.89933
																					25	Run	AAV-DIO-shScr	Immediate	59.3333		25	Run	AAV-DIO-shGAD1	Immediate	52.545
																					26	Run	AAV-DIO-shGAD1	Immediate	52		26	Run	AAV-DIO-shGAD1	Immediate	25.9207
																					27	Run	AAV-DIO-shGAD1	Immediate	36		27	Run	AAV-DIO-shGAD1	Immediate	22.7437
																					28	Run	AAV-DIO-shGAD1	Immediate	48		28	Run	AAV-DIO-shGAD1	Immediate	28.2463
																					29	Run	AAV-DIO-shGAD1	Immediate	49		29	Run	AAV-DIO-shGAD1	Immediate	41.176
																					30	Run	AAV-DIO-shGAD1	Immediate	43.3333		30	Run	AAV-DIO-shGAD1	Immediate	20.3333
																					31	Run	AAV-DIO-shGAD1	Immediate	53.6667		31	Run	AAV-DIO-shGAD1	Immediate	23.3667
																					32	Run	AAV-DIO-shGAD1	Immediate	45.3333		32	Run	AAV-DIO-shGAD1	Immediate	27
																					33	Run	AAV-DIO-shGAD1	Immediate	40.3333		33	Ctrl	AAV-DIO-shScr	Retest	22.2497
																					34	Run	AAV-DIO-shGAD1	Immediate	56		34	Ctrl	AAV-DIO-shScr	Retest	12.235
																					35	Ctrl	AAV-DIO-shScr	Retest	31		35	Ctrl	AAV-DIO-shScr	Retest	23.5443
																					36	Ctrl	AAV-DIO-shScr	Retest	47.3333		36	Ctrl	AAV-DIO-shScr	Retest	8.67267
																					37	Ctrl	AAV-DIO-shScr	Retest	35.3333		37	Ctrl	AAV-DIO-shScr	Retest	21.359
																					38	Ctrl	AAV-DIO-shScr	Retest	17.6667		38	Ctrl	AAV-DIO-shScr	Retest	20.7547
																					39	Ctrl	AAV-DIO-shScr	Retest	59		39	Ctrl	AAV-DIO-shScr	Retest	21.7487
																					40	Ctrl	AAV-DIO-shScr	Retest	44		40	Ctrl	AAV-DIO-shScr	Retest	24.215
																					41	Ctrl	AAV-DIO-shScr	Retest	41.3333		41	Ctrl	AAV-DIO-shGAD1	Retest	20.2957
																					42	Ctrl	AAV-DIO-shScr	Retest	43		42	Ctrl	AAV-DIO-shGAD1	Retest	12.3017
																					43	Ctrl	AAV-DIO-shGAD1	Retest	35.3333		43	Ctrl	AAV-DIO-shGAD1	Retest	13.476
																					44	Ctrl	AAV-DIO-shGAD1	Retest	54.6667		44	Ctrl	AAV-DIO-shGAD1	Retest	15.37
																					45	Ctrl	AAV-DIO-shGAD1	Retest	45		45	Ctrl	AAV-DIO-shGAD1	Retest	14.6413
																					46	Ctrl	AAV-DIO-shGAD1	Retest	39.3333		46	Ctrl	AAV-DIO-shGAD1	Retest	13.2773
																					47	Ctrl	AAV-DIO-shGAD1	Retest	37.6667		47	Ctrl	AAV-DIO-shGAD1	Retest	25.1577
																					48	Ctrl	AAV-DIO-shGAD1	Retest	36.6667		48	Run	AAV-DIO-shScr	Retest	8.359
																					49	Ctrl	AAV-DIO-shGAD1	Retest	51		49	Run	AAV-DIO-shScr	Retest	10.0217
																					50	Run	AAV-DIO-shScr	Retest	52		50	Run	AAV-DIO-shScr	Retest	12.0117
																					51	Run	AAV-DIO-shScr	Retest	57.3333		51	Run	AAV-DIO-shScr	Retest	12.1767
																					52	Run	AAV-DIO-shScr	Retest	53		52	Run	AAV-DIO-shScr	Retest	7.29933
																					53	Run	AAV-DIO-shScr	Retest	56.3333		53	Run	AAV-DIO-shScr	Retest	18.825
																					54	Run	AAV-DIO-shScr	Retest	55.6667		54	Run	AAV-DIO-shScr	Retest	7.936
																					55	Run	AAV-DIO-shScr	Retest	66		55	Run	AAV-DIO-shScr	Retest	10.9557
																					56	Run	AAV-DIO-shScr	Retest	54.6667		56	Run	AAV-DIO-shGAD1	Retest	11.2383
																					57	Run	AAV-DIO-shScr	Retest	46.3333		57	Run	AAV-DIO-shGAD1	Retest	19.6183
																					58	Run	AAV-DIO-shGAD1	Retest	49		58	Run	AAV-DIO-shGAD1	Retest	21.1525
																					59	Run	AAV-DIO-shGAD1	Retest	42.6667		59	Run	AAV-DIO-shGAD1	Retest	10.258
																					60	Run	AAV-DIO-shGAD1	Retest	45		60	Run	AAV-DIO-shGAD1	Retest	18.3845
																					61	Run	AAV-DIO-shGAD1	Retest	50.6667		61	Run	AAV-DIO-shGAD1	Retest	19.1815
																					62	Run	AAV-DIO-shGAD1	Retest	41.6667		62	Run	AAV-DIO-shGAD1	Retest	18.935
																					63	Run	AAV-DIO-shGAD1	Retest	46.6667		63	Run	AAV-DIO-shGAD1	Retest	18.469
																					64	Run	AAV-DIO-shGAD1	Retest	41.3333		64	Run	AAV-DIO-shGAD1	Retest	20.285
																					65	Run	AAV-DIO-shGAD1	Retest	38.3333
																					66	Run	AAV-DIO-shGAD1	Retest	45

## Sheet: Supple Fig.1
	Supplementary Fig.1a				Supplementary Fig.1b									Supplementary Fig.1c										Supplementary Fig.1d					Supplementary Fig.1f
	Subject	Group	Number		Time (h)	Day											Trial			Test				Subject	Group	Beam	Time (s)				Crossing couts per epoch (10min for each epoch)
	1	Naïve	293		Subject	1	2	3	4	5	6	7		Subject	Group	Beam	1	2	3	1	2	3		1	Ctrl	F12	6.269		Subject	Subject	1	2	3	4	5	6	7	8	9	10	11	12
	2	Naïve	268		1	6.3	6.6	5.8	6.3	7.2	8.2	7.6		1	Ctrl	F 12mm	13.863	8.918	8.522	7.523	5.635	5.649		2	Ctrl	F12	5.04967		1	Ctrl	771	529	497	598	563	496	564	514	334	352	276	473
	3	Naïve	313		2	5	6	4.4	6.5	5.6	5.4	6.9		2	Ctrl	F 12mm	5.124	4.696	3.068	4.065	5.325	5.759		3	Ctrl	F12	5.80267		2	Ctrl	890	554	514	561	595	491	552	720	518	415	559	383
	4	1-week	69		3	7.2	5.2	6.7	5.8	6.1	6.9	6.4		3	Ctrl	F 12mm	19.17	6.097	10.119	4.687	5.366	7.355		4	Ctrl	F12	7.579		3	Ctrl	1043	927	948	830	506	651	735	649	680	564	512	698
	5	1-week	70		4	6.8	5.1	7	6.4	5.3	6.5	6.8		4	Ctrl	F 12mm	25.269	9.179	8.36	12.217	5.38	5.14		5	Ctrl	F12	5.53833		4	Ctrl	746	596	745	660	670	672	572	441	659	400	450	401
	6	1-week	62		5	7.6	7.7	8.56	8.6	8.7	8.1	8.4		5	Ctrl	F 12mm	8.794	4.95	5.543	6.415	5.04	5.16		6	Ctrl	F12	3.986		5	Ctrl	782	635	670	744	724	550	491	448	476	491	411	604
					6	8.6	6.2	6	6.5	7	7.4	7		6	Ctrl	F 12mm	7.225	6.113	10.336	4.619	2.884	4.455		7	Ctrl	F12	8.17467		6	Ctrl	971	743	677	697	702	814	758	573	755	657	558	756
					7	7.1	7.6	5.93	6.4	8.3	8.3	7.5		7	Ctrl	F 12mm	26.848	15.931	8.7	8.124	8.496	8.068		8	Run	F12	3.82467		7	Run	872	651	662	618	765	441	459	711	278	603	569	481
					8	6.6	4.5	5.33	4.3	5.3	5.7	5.5		8	Run	F 12mm	9.418	9.184	8.358	4.179	3.743	3.552		9	Run	F12	4.094		8	Run	931	703	583	536	429	684	743	615	610	488	530	631
														9	Run	F 12mm	18.372	8.228	6.225	4.978	3.828	3.476		10	Run	F12	3.60967		9	Run	1115	779	754	841	747	732	656	655	704	711	605	640
														10	Run	F 12mm	15.535	11.455	9.421	3.245	3.901	3.683		11	Run	F12	5.41367		10	Run	1109	823	447	552	622	617	559	411	481	453	488	374
														11	Run	F 12mm	16.94	6.609	6.648	6.55	4.56	5.131		12	Run	F12	8.807		11	Run	885	832	789	737	736	628	523	586	486	419	381	556
														12	Run	F 12mm	11.274	6.367	6.849	9.467	8.51	8.444		13	Run	F12	4.91167		12	Run	994	749	623	600	718	609	493	510	417	413	490	473
														13	Run	F 12mm	19.316	6.696	4.08	6.785	4.067	3.883		14	Run	F12	3.416
														14	Run	F 12mm	8.787	4.992	4.699	3.738	2.028	4.482		15	Run	F12	4.01567
														15	Run	F 12mm	8.787	4.992	4.699	5.738	6.128	4.582		16	Ctrl	F6	5.466
														16	Ctrl	F 6mm	10.272	4.409	4.441	4.48	3.382	4.185		17	Ctrl	F6	5.767
														17	Ctrl	F 6mm	6.796	5.557	5.187	6.274	5.72	5.307		18	Ctrl	F6	11.9743
														18	Ctrl	F 6mm	8.676	9.21	8.231	9.364	12.041	14.518		19	Ctrl	F6	10.5347
														19	Ctrl	F 6mm	10.557	7.83	5.416	12.078	8.658	10.868		20	Ctrl	F6	7.783
														20	Ctrl	F 6mm	8.948	27.34	7.089	8.334	7.639	7.376		21	Ctrl	F6	8.29933
														21	Ctrl	F 6mm	5.468	7.488	10.336	13.835	5.098	5.965		22	Ctrl	F6	12.7847
														22	Ctrl	F 6mm	15.844	15.148	12.955	13.796	12.557	12.187		23	Run	F6	5.17167
														23	Run	F 6mm	8.941	10.105	6.989	6.123	4.713	4.679		24	Run	F6	5.13067
														24	Run	F 6mm	14.504	8.984	7.312	4.748	5.881	4.763		25	Run	F6	3.91233
														25	Run	F 6mm	10.576	11.694	11.722	4.817	3.362	3.558		26	Run	F6	7.22533
														26	Run	F 6mm	12.713	7.437	7.463	7.758	6.946	6.972		27	Run	F6	8.20133
														27	Run	F 6mm	7.77	6.835	5.345	7.131	9.168	8.305		28	Run	F6	6.864
														28	Run	F 6mm	10.858	6.85	6.905	8.727	6.677	5.188		29	Run	F6	6.57267
														29	Run	F 6mm	8.585	6.308	3.86	9.901	5.335	4.482		30	Run	F6	6
														30	Run	F 6mm	9.84	7.739	6.67	7.021	5.386	5.488		31	Ctrl	R6	8.798
														31	Ctrl	R 6mm	17.881	8.135	11.687	7.015	7.199	12.18		32	Ctrl	R6	11.3347
														32	Ctrl	R 6mm	12.471	7.288	6.708	6.004	18.868	9.132		33	Ctrl	R6	12.8563
														33	Ctrl	R 6mm	10.199	17.105	16.807	14.876	14.048	9.645		34	Ctrl	R6	9.72033
														34	Ctrl	R 6mm	17.758	14.455	13.922	10.491	9.851	8.819		35	Ctrl	R6	8.232
														35	Ctrl	R 6mm	8	7.141	12.344	7.638	7.639	9.419		36	Ctrl	R6	7.51433
														36	Ctrl	R 6mm	16.766	8.572	11.111	6.641	8.154	7.748		37	Ctrl	R6	12.515
														37	Ctrl	R 6mm	13.715	12.631	17.522	13.498	12.424	11.45		38	Run	R6	6.90033
														38	Run	R 6mm	10.685	9.08	8.162	6.656	6.646	7.399		39	Run	R6	5.12467
														39	Run	R 6mm	10.955	9.84	10.127	5.808	4.787	4.779		40	Run	R6	6.678
														40	Run	R 6mm	13.124	15.902	16.921	7.46	6.205	6.369		41	Run	R6	7.887
														41	Run	R 6mm	9.585	9.039	7.385	4.504	10.499	8.658		42	Run	R6	7.87033
														42	Run	R 6mm	10.554	8.36	6.025	7.214	9.381	7.016		43	Run	R6	6.869
														43	Run	R 6mm	11.372	8.801	8.937	8.969	5.623	6.015		44	Run	R6	5.428
														44	Run	R 6mm	7.389	5.919	5.739	4.766	5.037	6.481		45	Run	R6	6.6
														45	Run	R 6mm	8.006	8.351	9.848	6.671	7.003	6.243

## Sheet: Supple Fig.2
	Supplementary Fig.2b					Supplementary Fig.2e					Supplementary Fig.2f					Supplementary Fig.2h							Supplementary Fig.2i					Supplementary Fig.2j
	Subject	Region	Group	number per mm^2		Subject	Co-localization	Group	Percentage		Subject	Group	Neuron	Number		Subject	AAV	Group	ChAT+/c-fos+	ChAT number	GAD1+ number		Subject	Region	Group	Number		Subject	Neuron	Group	Number
	1	rPPN	Ctrl	9.49367		1	ChAT+/c-fos+	Ctrl	0.0220386		1	Ctrl	ChAT	1630		1	AAV-DIO-zsGreen	Ctrl	0	1820	690		1	rPPN	Ctrl	622		1	ChAT	Ctrl	2042
	2	rPPN	Ctrl	3.1746		2	ChAT+/c-fos+	Ctrl	0.015625		2	Ctrl	ChAT	2242		2	AAV-DIO-zsGreen	Ctrl	0.01	2154	1332		2	rPPN	Ctrl	724		2	ChAT	Ctrl	1770
	3	rPPN	Ctrl	14.6341		3	ChAT+/c-fos+	Ctrl	0.0295359		3	Ctrl	ChAT	1612		3	AAV-DIO-zsGreen	Ctrl	0.03	1422	934		3	rPPN	Ctrl	724		3	ChAT	Ctrl	2300
	4	rPPN	Ctrl	12.1581		4	ChAT+/c-fos+	Run	0.580645		4	Ctrl	ChAT	2010		4	AAV-DIO-zsGreen	Ctrl	0.02	1912	896		4	rPPN	Ctrl	780		4	ChAT	Ctrl	1564
	5	rPPN	Ctrl	6		5	ChAT+/c-fos+	Run	0.44898		5	Ctrl	ChAT	1850		5	AAV-DIO-zsGreen	Ctrl	0.04	1418	1110		5	rPPN	Ctrl	542		5	ChAT	Ctrl	1526
	6	rPPN	Ctrl	13		6	ChAT+/c-fos+	Run	0.582734		6	Run	ChAT	1460		6	AAV-DIO-Kir.2	Ctrl	0.02	1756	820		6	rPPN	Run	598		6	ChAT	Run	1812
	7	rPPN	Run	77.381		7	c-fos+/ChAT+	Ctrl	0.0842105		7	Run	ChAT	970		7	AAV-DIO-Kir.2	Ctrl	0	1830	1322		7	rPPN	Run	718		7	ChAT	Run	1830
	8	rPPN	Run	49.5283		8	c-fos+/ChAT+	Ctrl	0.0588235		8	Run	ChAT	1576		8	AAV-DIO-Kir.2	Ctrl	0.02	1908	712		8	rPPN	Run	766		8	ChAT	Run	1660
	9	rPPN	Run	24.2718		9	c-fos+/ChAT+	Ctrl	0.109375		9	Run	ChAT	1362		9	AAV-DIO-Kir.2	Ctrl	0.03	1594	1116		9	rPPN	Run	740		9	ChAT	Run	1776
	10	rPPN	Run	69.869		10	c-fos+/ChAT+	Run	0.534653		10	Run	ChAT	1598		10	AAV-DIO-Kir.2	Ctrl	0	1972	1030		10	rPPN	Run	772		10	ChAT	Run	1798
	11	rPPN	Run	57.1429		11	c-fos+/ChAT+	Run	0.564103		11	Ctrl	GAD1	806		11	AAV-DIO-zsGreen	Run	0.42	1392	1766		11	cPPN	Ctrl	1264		11	GAD1	Ctrl	1246
	12	rPPN	Run	60		12	c-fos+/ChAT+	Run	0.764151		12	Ctrl	GAD1	1280		12	AAV-DIO-zsGreen	Run	0.38	1266	2072		12	cPPN	Ctrl	1554		12	GAD1	Ctrl	1118
	13	cPPN	Ctrl	0							13	Ctrl	GAD1	1154		13	AAV-DIO-zsGreen	Run	0.49	1284	1870		13	cPPN	Ctrl	1336		13	GAD1	Ctrl	1352
	14	cPPN	Ctrl	0							14	Ctrl	GAD1	812		14	AAV-DIO-zsGreen	Run	0.33	1228	1312		14	cPPN	Ctrl	1488		14	GAD1	Ctrl	1280
	15	cPPN	Ctrl	12.8755							15	Ctrl	GAD1	1346		15	AAV-DIO-zsGreen	Run	0.53	1368	984		15	cPPN	Ctrl	1612		15	GAD1	Ctrl	906
	16	cPPN	Ctrl	49.6454							16	Run	GAD1	1824		16	AAV-DIO-zsGreen	Run	0.44	1206	1554		16	cPPN	Run	1042		16	GAD1	Run	1442
	17	cPPN	Ctrl	14.2857							17	Run	GAD1	1580		17	AAV-DIO-Kir.2	Run	0.04	1614	1076		17	cPPN	Run	914		17	GAD1	Run	1012
	18	cPPN	Ctrl	24							18	Run	GAD1	1822		18	AAV-DIO-Kir.2	Run	0.06	1552	1446		18	cPPN	Run	996		18	GAD1	Run	1194
	19	cPPN	Run	56.1404							19	Run	GAD1	1366		19	AAV-DIO-Kir.2	Run	0.03	1650	1144		19	cPPN	Run	920		19	GAD1	Run	1078
	20	cPPN	Run	75.8333							20	Run	GAD1	1560		20	AAV-DIO-Kir.2	Run	0.02	1752	1108		20	cPPN	Run	706		20	GAD1	Run	1096
	21	cPPN	Run	140.351												21	AAV-DIO-Kir.2	Run	0.08	1972	1246
	22	cPPN	Run	94.7867												22	AAV-DIO-Kir.2	Run	0.01	2054	922
	23	cPPN	Run	44.6429
	24	cPPN	Run	103.704

## Sheet: Supple Fig.3
	Supplementary Fig.3c				Supplementary Fig.3d				Supplementary Fig.3e				Supplementary Fig.3f				Supplementary Fig.3h				Supplementary Fig.3j				Supplementary Fig.3l
	Subject	Group	number per mm^2		Subject	Group	number per mm^2		Subject	Group	number per mm^2		Subject	Group	TUNEL (%DRAQ-5)		Subject	Group	Number		Subject	Group	Number		Subject	Group	Number
	1	DG Run	122.137		1	DG Run	465.649		1	DG Run	152.672		1	DNAse	0.78		1	Ctrl	798		1	Ctrl	2738		1	Ctrl	2208
	2	DG Run	68.7023		2	DG Run	595.42		2	DG Run	68.7023		2	DNAse	0.72		2	Ctrl	708		2	Ctrl	3304		2	Ctrl	3306
	3	DG Run	106.87		3	DG Run	595.42		3	DG Run	83.9695		3	DNAse	0.51		3	Ctrl	774		3	Ctrl	3258		3	Ctrl	2346
	4	cPPN Ctrl	0		4	cPPN Ctrl	0		4	cPPN Ctrl	0		4	cPPN Ctrl	0		4	Ctrl	924		4	Ctrl	3170		4	Ctrl	2220
	5	cPPN Ctrl	0		5	cPPN Ctrl	0		5	cPPN Ctrl	1		5	cPPN Ctrl	0		5	Ctrl	1030		5	Run	2748		5	Run	3172
	6	cPPN Ctrl	0		6	cPPN Ctrl	0		6	cPPN Ctrl	0		6	cPPN Ctrl	0		6	Ctrl	954		6	Run	2832		6	Run	2494
	7	cPPN Run	0		7	cPPN Run	0		7	cPPN Run	0		7	cPPN Run	0		7	Run	1014		7	Run	2402		7	Run	2262
	8	cPPN Run	0		8	cPPN Run	1		8	cPPN Run	0		8	cPPN Run	0		8	Run	1046		8	Run	2956		8	Run	1656
	9	cPPN Run	0		9	cPPN Run	0		9	cPPN Run	0		9	cPPN Run	0		9	Run	838
	10	cPPN Run+Rest	0		10	cPPN Run+Rest	0		10	cPPN Run+Rest	0		10	cPPN Run+Rest	0		10	Run	784
	11	cPPN Run+Rest	0		11	cPPN Run+Rest	0		11	cPPN Run+Rest	0		11	cPPN Run+Rest	0		11	Run	1140
	12	cPPN Run+Rest	0		12	cPPN Run+Rest	0		12	cPPN Run+Rest	0		12	cPPN Run+Rest	0		12	Run	1108

[truncated: 6 more sheets: Supple Fig.4, Supple Fig.6, Supple Fig.7, Supple Fig.8, Supple Fig.9, Supple Fig.10]
